# Supplementary material for: Isolation, Phylogenetic and Gephyromycin Metabolites Characterization of New Exopolysaccharides-Bearing Antarctic Actinobacterium from Feces of Emperor Penguin
Source: Mar Drugs. 2021 Aug 12;19(8):458. doi: 10.3390/md19080458 (PMC8400323; doi:10.3390/md19080458)
Supplement: Supplementary file 1 [file marinedrugs-19-00458-s001.zip]

Archive with 1 entries (1 files):
- marinedrugs-1281830-supplementary.pdf
